# Supplementary material for: The Expression of Programmed Death-1 on CD4+ and CD8+ T Lymphocytes in Patients with Type 2 Diabetes and Severe Sepsis
Source: PLoS One. 2016 Jul 26;11(7):e0159383. doi: 10.1371/journal.pone.0159383 (PMC4961422; doi:10.1371/journal.pone.0159383)
Supplement: S1 Data — (XLS) [file pone.0159383.s002.xls]

## Sheet: Sheet1
NO.	Sex(1male,2female)	Age	28d outcome(1:non-survivor,0:surcivor)	group(1:health control,2:T2DM,3:SS,4:SS+T2DM)	WBC	LY	Hs-CRP	HbA1c	GLU	APACHEII	SOFA	PD-1/CD4(%)	PD-1/CD8(%)	PD-1/CD4 (MFI)	PD-1/CD8 (MFI)	respiratory	abdominal	Urinary	cerebral	others	COPD	cardiovascular disease	Chronic renal disease	Cerebrovascular disease
1	1	53	0	1	6.74	1.85	2.37	5.74	5.09			26.32	20.04	1.17	1.25	0	0	0	0	0	0	0	0	0
2	1	61	0	1	4.98	1.89	0.4	4.82	5.8			26.21	30.65	1.3	1.1	0	0	0	0	0	0	0	0	0
3	1	34	0	1	7.43	2.04	0.5	6.09	5.92			29.67	16.74	1.21	0.71	0	0	0	0	0	0	0	0	0
4	1	41	0	1	7.03	2.02	0.47	6.04	4.62			30.51	29.11	1.84	1.58	0	0	0	0	0	0	0	0	0
5	1	52	0	1	6.61	2.1	1	5.62	5.21			20.01	24.6	3.15	3.23	0	0	0	0	0	0	0	0	0
6	1	43	0	1	5.61	2.13	0.24	6.46	4.33			23.92	12.5	1.04	0.61	0	0	0	0	0	0	0	0	0
7	1	50	0	1	6.11	2.25	0.67	6.1	5.83			23.81	12.7	1.31	0.91	0	0	0	0	0	0	0	0	0
8	1	61	0	1	6.5	2.31	0.5	5.24	3.82			23.18	23.56	1.15	0.76	0	0	0	0	0	0	0	0	0
9	1	75	0	1	6.73	2.43	0.17	5.72	4.4			24.54	13.3	1.23	0.852	0	0	0	0	0	0	0	0	0
10	1	48	0	1	5.04	2.55	0.47	6.14	3.55			32.68	22.08	1.27	0.918	0	0	0	0	0	0	0	0	0
11	1	75	0	1	5.89	2.59	0.17	6.1	5.56			28.55	20.5	1.23	2.32	0	0	0	0	0	0	0	0	0
12	1	52	0	1	6.31	2.64	1	4.87	4.82			20.14	23.88	3.85	6.83	0	0	0	0	0	0	0	0	0
13	1	75	0	1	6.4	2.66	1.1	5.7	5.17			23.24	12.1	1.04	0.651	0	0	0	0	0	0	0	0	0
14	1	74	0	1	7.02	2.67	0.23	4.52	5.61			17.4	15.34	4.23	5.43	0	0	0	0	0	0	0	0	0
15	1	43	0	1	7.41	2.68	0.4	5.21	5.99			26.94	20.8	1.25	1.7	0	0	0	0	0	0	0	0	0
16	1	75	0	1	7.36	2.96	1.68	5.7	5.8			11.49	21.6	1.13	4.46	0	0	0	0	0	0	0	0	0
17	1	57	0	1	8.03	2.72	1.93	5.43	4.98			29.52	16.57	1.61	0.801	0	0	0	0	0	0	0	0	0
18	1	59	0	1	8.13	2.82	0.4	4.6	4.5			29.02	16.02	1.31	0.92	0	0	0	0	0	0	0	0	0
19	1	60	0	1	8.25	2.9	0.17	4.98	4.78			27.83	20.45	1.42	1.38	0	0	0	0	0	0	0	0	0
20	1	72	0	1	6.01	2.87	1.1	4.85	5.26			23.5	23.68	1.08	1.61	0	0	0	0	0	0	0	0	0
21	1	52	0	1	5.23	2.7	0	5.34	4.24			20.54	23.08	3.64	4.02	0	0	0	0	0	0	0	0	0
22	1	62	0	1	5.45	2.89	0.5	4.99	6.03			20.65	23.23	4.33	3.83	0	0	0	0	0	0	0	0	0
23	1	60	0	1	8.24	3.04	1.39	5.82	5.25			23.78	22.62	1.26	0.96	0	0	0	0	0	0	0	0	0
24	1	60	0	1	7.81	3.07	0.4	5.25	4.95			25.11	30.94	1.12	1.82	0	0	0	0	0	0	0	0	0
25	1	61	0	1	5.25	3.37	0.36	4.6	5.43			27.12	19.37	1.38	1.02	0	0	0	0	0	0	0	0	0
26	1	58	0	1	6.52	3.48	0.5	5.97	4.87			29.93	16.24	1.11	0.83	0	0	0	0	0	0	0	0	0
27	1	76	0	1	7.84	3.89	0.17	5.81	5.24			32.38	21.58	1.86	0.98	0	0	0	0	0	0	0	0	0
28	2	71	0	1	5.43	1.49	0.47	5.31	4.43			22.96	23.71	1.02	0.976	0	0	0	0	0	0	0	0	0
29	2	58	0	1	4.89	1.86	0.24	6.32	5.33			27.78	20.9	1.22	1.01	0	0	0	0	0	0	0	0	0
30	2	74	0	1	5.89	2.24	1.08	5.78	4.92			18.8	15.74	4.21	3.22	0	0	0	0	0	0	0	0	0
31	2	63	0	1	4.94	2.32	1.1	4.8	5.14			25.23	31.6	1.18	2.03	0	0	0	0	0	0	0	0	0
32	2	33	0	1	8.43	2.3	0.8	5.95	6.09			25.21	26.21	1.21	1.36	0	0	0	0	0	0	0	0	0
33	2	54	0	1	6.24	2.37	0.08	5.8	5.38			17.7	14.7	3.94	3.81	0	0	0	0	0	0	0	0	0
34	2	61	0	1	4.84	2.4	2.2	3.51	5.85			35.2	27.53	1.91	1.55	0	0	0	0	0	0	0	0	0
35	2	24	0	1	6.89	2.62	0.72	5.61	5.25			18.5	15.01	3.55	4.22	0	0	0	0	0	0	0	0	0
36	2	74	0	1	7.52	2.38	1.1	6.09	5.1			28.75	21.62	1.32	1.31	0	0	0	0	0	0	0	0	0
37	2	71	0	1	7.48	2.78	0.59	6.27	5.72			12.52	21.18	1.16	3.36	0	0	0	0	0	0	0	0	0
38	2	70	0	1	8.47	2.52	0.67	6.21	5.6			35.18	25.32	1.71	1.26	0	0	0	0	0	0	0	0	0
39	2	70	0	1	7.7	2.98	0.3	6.19	5.34			34.6	28.58	1.84	1.51	0	0	0	0	0	0	0	0	0
40	2	75	0	1	7.13	2.65	0.11	5.95	4.33			26.34	31.98	1.3	1.33	0	0	0	0	0	0	0	0	0
41	2	59	0	1	9.03	3.18	1.39	5.65	5.8			25.74	30.27	1.22	1.53	0	0	0	0	0	0	0	0	0
42	2	50	0	1	5.01	2.96	0.5	5.55	4.42			28.98	21.39	1.66	1.24	0	0	0	0	0	0	0	0	0
43	2	24	0	1	7.89	3	0.08	5.03	6			18.1	16.04	4.53	5.18	0	0	0	0	0	0	0	0	0
44	2	71	0	1	8.46	3.14	0.47	5.52	5.7			28.08	20.2	1.51	1.52	0	0	0	0	0	0	0	0	0
45	2	70	0	1	6.84	3.39	0.11	6.33	5.61			30.2	28.08	1.89	1.35	0	0	0	0	0	0	0	0	0
46	2	73	0	1	6.43	3.57	0	5.83	4.85			35.78	25.9	1.75	0.86	0	0	0	0	0	0	0	0	0
47	2	67	0	1	6.04	3.66	1.27	6.03	4.31			26.62	19.55	1.58	1.12	0	0	0	0	0	0	0	0	0
48	2	64	0	1	6.07	3.8	0.8	5.66	5.03			25.15	25.6	1.71	1.06	0	0	0	0	0	0	0	0	0
49	2	65	0	1	6.43	3.87	0.3	5.59	4.86			13.55	21.1	1.19	6.46	0	0	0	0	0	0	0	0	0
50	2	66	0	1	8.84	4.38	0.5	6.21	5.62			32.82	21.34	1.44	1.91	0	0	0	0	0	0	0	0	0
51	1	51	0	2	7.7	3.12	1.68	9.3	9.64			37.26	33	5.16	1.52	0	0	0	0	0	0	0	0	0
52	1	69	0	2	6.48	2.32	1.27	9.8	5.61			29.8	31.44	1.21	1.46	0	0	0	0	0	0	1	1	0
53	1	44	0	2	6.49	2.15	1.39	9.7	6			27.86	15.6	1.3	0.77	0	0	0	0	0	0	0	0	0
54	1	52	0	2	8.74	3.57	7.47	7.1	7.68			30.44	47.04	1.7	2.6	0	0	0	0	0	1	0	0	0
55	1	71	0	2	6.04	2.35	11.98	7.4	4.32			36.96	66.06	2.09	3.5	0	0	0	0	0	0	0	0	0
56	1	51	0	2	5.47	2.61	6.81	11.2	13.31			36.66	40.66	2.08	3.37	0	0	0	0	0	1	0	1	0
57	1	61	0	2	6.28	1.17	1.93	8.7	6			43.8	46.68	2.3	2.41	0	0	0	0	0	1	1	1	0
58	1	69	0	2	5.3	2.06	0	9.5	5.89			18.4	32.64	1.08	1.69	0	0	0	0	0	0	0	0	0
59	1	71	0	2	6.04	2.27	0	8.2	9.2			28.52	31.23	4.71	6.76	0	0	0	0	0	1	0	0	0
60	1	58	0	2	6.52	2.73	1.63	9	10.23			39.74	29.14	6.15	5.24	0	0	0	0	0	1	1	1	0
61	1	50	0	2	7.73	3.75	1.27	9.9	8.53			30.03	43.22	4.13	7.05	0	0	0	0	0	0	0	0	0
62	1	74	0	2	8.15	4.66	0	10.3	7.72			23.1	29.14	4.49	5.61	0	0	0	0	0	0	0	0	0
63	1	58	0	2	6.45	2.27	1.86	10.4	10.52			40.34	27.86	3.33	3.19	0	0	0	0	0	0	0	0	0
64	1	65	0	2	6.24	1.64	5.33	11	8.03			42.09	41.52	5.39	5.47	0	0	0	0	0	1	1	0	0
65	1	75	0	2	12.6	1.42	3.23	8.8	3.56			41.86	17.56	4.83	6.21	0	0	0	0	0	1	0	0	0
66	1	47	0	2	7.7	2.91	1.1	11.1	11.91			26	32.74	4.5	4.26	0	0	0	0	0	0	0	1	0
67	1	81	0	2	7.68	3.27	1.94	11.4	11.46			46.28	32.66	4.79	5.58	0	0	0	0	0	0	0	1	0
68	1	43	0	2	8.27	2.85	2.56	9	10.22			37.48	32.82	4.56	4.8	0	0	0	0	0	0	0	0	1
69	1	41	0	2	7.52	3.02	4.34	9.4	9.61			43.92	48.34	4.32	5.27	0	0	0	0	0	0	0	0	0
70	1	90	0	2	8.2	0.69	1.82	11.2	20.59			32.88	31.6	8.05	6.58	0	0	0	0	0	1	1	0	0
71	1	76	0	2	6.95	2.25	8.29	9.5	11.18			31.34	65.1	4.62	3.9	0	0	0	0	0	0	0	0	0
72	1	63	0	2	6.8	2.48	1.56	10.5	27.73			19.34	19.88	4.09	4.85	0	0	0	0	0	0	0	1	0
73	1	38	0	2	6.5	2.44	1.63	11.3	10.63			41.16	27.32	5.59	5.49	0	0	0	0	0	0	0	0	0
74	1	61	0	2	6.13	1.63	0.42	8.8	6.64			32.26	39.68	5.22	7.98	0	0	0	0	0	1	1	0	0
75	1	79	0	2	6.44	1.93	4.16	13.1	9.64			40.66	36.54	4.54	4.97	0	0	0	0	0	0	0	0	0
76	1	29	0	2	7.95	2.16	6.84	16.7	5.59			26.78	29.9	3.91	4.45	0	0	0	0	0	0	0	1	0
77	1	65	0	2	6.45	2.35	2.14	13.5	7.88			26.92	19.72	4.57	4.23	0	0	0	0	0	0	1	0	0
78	1	75	0	2	7.84	1.91	3.86	10.6	8.43			45.48	41.23	4.85	5.08	0	0	0	0	0	0	1	0	1
79	1	55	0	2	7.08	3.05	1.08	11.3	5.98			18.52	16.82	3.39	4.82	0	0	0	0	0	0	0	0	0
80	1	77	0	2	4.91	1.28	2.64	11.5	6.8			24.9	26.54	3.22	3.65	0	0	0	0	0	0	1	1	0
81	1	69	0	2	6.81	1.93	4.8	11	7.86			44	33.97	4.62	6.07	0	0	0	0	0	0	1	0	0
82	1	55	0	2	7	2.25	5.55	11.9	8.65			54.53	37.6	4.12	5.58	0	0	0	0	0	0	0	0	0
83	1	72	0	2	7.06	3.24	2.57	9.6	4.96			30.25	30.94	5.05	5.2	0	0	0	0	0	0	0	0	0
84	1	49	0	2	6.27	2.31	3.49	9	6.08			33.34	34.82	4.54	6.48	0	0	0	0	0	1	0	0	0
85	1	73	0	2	8.63	3.16	2.57	8.8	8.33			31.58	34.08	3.85	5.75	0	0	0	0	0	0	1	1	1
86	1	72	0	2	4.68	1.76	1.5	11.1	13.91			15.48	30.18	4.53	5.25	0	0	0	0	0	0	0	0	0
87	1	45	0	2	8.22	3.22	1.62	8.9	9.74			30.56	48.14	4.45	5.84	0	0	0	0	0	0	0	0	0
88	1	56	0	2	11.42	3.11	3.6	9.2	10.76			26.14	16.86	4.77	5.28	0	0	0	0	0	0	1	0	0
89	1	38	0	2	6.49	2.68	2.06	8.1	8.74			32.36	16.66	5.17	7.69	0	0	0	0	0	1	0	0	0
90	1	56	0	2	7.01	2.68	1.9	11.3	10.03			29.58	33.26	8.36	7.17	0	0	0	0	0	0	0	1	0
91	1	36	0	2	7.95	3.94	0	11.6	10.12			18.4	13.37	3.32	4.17	0	0	0	0	0	0	1	0	0
92	1	65	0	2	8.55	3.54	2.08	8.2	5.67			17.6	36.34	1.06	2.71	0	0	0	0	0	1	1	0	0
93	1	78	0	2	7.57	3.03	1.62	9.6	7.15			45.16	32.98	5.83	4.9	0	0	0	0	0	0	0	0	0
94	2	56	0	2	5.97	2.41	2	11.4	21.85			24.2	17.4	1.23	1.04	0	0	0	0	0	0	0	1	0
95	2	77	0	2	4.71	1.84	0.11	9.5	11.88			27.26	11.76	1.12	0.636	0	0	0	0	0	0	0	1	0
96	2	80	0	2	5.29	2.58	0.59	10.7	4.88			36.4	17.98	1.86	1.07	0	0	0	0	0	0	1	0	1
97	2	20	0	2	5.87	1.95	2.37	11.6	8.33			34.4	30.36	2.12	2.16	0	0	0	0	0	1	0	0	0
98	2	53	0	2	6.02	2.21	1.2	9	7.35			23.34	21.66	1.07	1.03	0	0	0	0	0	0	0	0	0
99	2	38	0	2	9.77	3.58	0.17	6.4	4.32			28.74	16.42	5.59	4.54	0	0	0	0	0	0	0	0	0
100	2	47	0	2	8.3	2.67	3.95	10.6	6.84			36.9	21.06	4.58	5.41	0	0	0	0	0	0	1	0	0
101	2	60	0	2	8.32	2.98	4.6	10.9	9.1			54.3	35.8	3.77	4.7	0	0	0	0	0	0	0	0	0
102	2	80	0	2	9.11	2.91	9.95	11.9	14.79			25.4	40.12	5.21	5.93	0	0	0	0	0	0	1	0	0
103	2	58	0	2	10.76	3.81	1.63	8.4	7.49			31.1	22.06	4.4	5.53	0	0	0	0	0	0	0	1	0
104	2	60	0	2	7.54	2.93	1.37	8.9	12.14			23.94	36.92	4.88	5.68	0	0	0	0	0	0	1	0	0
105	2	73	0	2	8.48	2.39	9.36	9.5	10.62			33.16	24.52	5.09	6.29	0	0	0	0	0	0	0	0	0
106	2	66	0	2	8.92	2.73	8.77	9.4	8.96			52.08	40.64	4.96	5.45	0	0	0	0	0	0	1	0	0
107	2	76	0	2	7.48	1.76	1.81	7.8	7.56			48.98	39.24	5.67	6.47	0	0	0	0	0	0	1	1	0
108	2	60	0	2	4.83	1.93	0	10.6	8.21			32.68	23.68	4.73	5.17	0	0	0	0	0	0	1	0	0
109	2	60	0	2	6.97	3.12	1.42	11.8	6.83			21.54	21.62	4.1	3.94	0	0	0	0	0	0	1	1	0
110	2	68	0	2	8.46	2.23	1.41	8.7	8.49			28.06	33	4.19	3.02	0	0	0	0	0	0	0	0	0
111	2	49	0	2	6.55	2.32	4.93	8.9	7.27			31.64	35	1.63	4.65	0	0	0	0	0	0	1	0	1
112	2	70	0	2	9.57	2.4	3.04	12.3	17.79			33.16	38	1.98	4.15	0	0	0	0	0	0	0	0	0
113	2	54	0	2	5.16	1.81	0.33	8.1	8.71			34.08	44.9	4.77	5.52	0	0	0	0	0	0	1	0	0
114	2	65	0	2	6.75	1.84	1.61	9.5	7.74			30.68	28.96	4.51	4.16	0	0	0	0	0	1	0	0	0
115	2	61	0	2	9	3.07	1.02	7	6.04			28.94	40.82	4	4.43	0	0	0	0	0	0	1	0	0
116	2	50	0	2	4.03	1.62	0	7.9	7.2			18.36	36.4	4.34	4.48	0	0	0	0	0	1	0	0	0
117	2	70	0	2	5.48	1.79	6.84	9.2	9.64			35.52	43.02	4.78	4.24	0	0	0	0	0	0	0	1	0
118	2	58	0	2	6.37	2.61	3.28	11.6	4.26			36.84	22.56	4.7	4.36	0	0	0	0	0	0	0	0	0
119	2	33	0	2	7.27	2.18	2.36	10.9	10.09			36.8	18.84	4.81	4.74	0	0	0	0	0	1	0	0	0
120	2	70	0	2	6.43	1.8	1	9.5	11.34			45.98	58.54	5.33	5.01	0	0	0	0	0	0	1	1	0
121	2	59	0	2	5.05	1.92	0.72	8.6	7.54			17.46	21.76	3.78	4.73	0	0	0	0	0	0	0	0	0
122	2	63	0	2	8.18	2.54	11.82	10.4	13.52			33.76	50.82	4.65	5.41	0	0	0	0	0	0	1	0	0
123	2	57	0	2	5.66	0.13	1.6	10.3	10.3			37.56	49.08	4.78	5.13	0	0	0	0	0	0	0	1	0
124	2	77	0	2	5.79	2.57	1.6	9	6.38			21.16	29.32	3.67	4.28	0	0	0	0	0	0	0	0	0
125	2	73	0	2	6.77	2.14	2.84	8.3	6.07			36.02	34	4.7	6.31	0	0	0	0	0	0	1	0	0
126	2	73	0	2	7.01	2.41	5.52	7.3	8.05			36.22	44.98	4.61	4.37	0	0	0	0	0	0	1	0	0
127	2	46	0	2	4.64	1.28	0.98	12.6	4.24			34.88	31.88	4.17	6.31	0	0	0	0	0	0	0	0	0
128	2	45	0	2	6.19	1.8	2.21	9.7	7.22			38.48	50.18	4.43	5.38	0	0	0	0	0	0	1	0	1
129	2	67	0	2	5.54	2.86	2.87	8.7	14.98			41.42	47.94	4.59	5.05	0	0	0	0	0	0	0	0	0
130	2	47	0	2	6.39	1.51	4.02	6.1	3.87			38.36	36.96	5.26	5.09	0	0	0	0	0	0	0	0	0
131	1	67	1	3	16.1	1.52	9.21	3.51	9.85	29	9	42.93	14.6	5.82	3.52	1	0	0	0	0	0	1	1	0
132	1	66	1	3	14.1	0.65	12.96	5.95	7.33	35	12	65.42	65.96	10.7	5.33	1	0	0	0	0	1	1	0	0
133	1	56	1	3	12.3	0.47	4.82	5.62	5.7	14	7	38.22	39.39	7.54	9.35	1	0	0	0	0	0	1	0	1
134	1	67	1	3	9.9	0.57	12.92	5.7	7.17	23	14	48.02	53.9	9.57	5.44	0	1	0	0	0	1	0	1	0
135	1	78	1	3	8.2	0.68	13.15	5.81	9.24	28	11	41.6	60.48	8.24	12.4	1	0	0	0	0	1	1	0	0
136	1	65	1	3	22.5	0.53	13.55	5.43	6.98	23	13	35.8	47.07	9.35	4.84	1	0	0	0	0	0	1	0	0
137	1	59	1	3	10	0.21	2.3	5.83	11.85	26	14	42.5	69.06	8.57	7.21	1	0	0	0	0	1	0	0	0
138	1	58	1	3	10.6	0.82	10.58	6.33	5.61	32	20	49.1	51.6	8.93	5.13	1	0	0	0	0	1	0	0	0
139	1	67	1	3	9.3	2.52	15.11	5.65	26.1	25	19	39.62	72.74	7.96	7.77	0	1	0	0	0	0	0	0	0
140	1	52	1	3	10.5	2.6	14.15	6.09	5.1	33	16	75.35	58.3	19.1	7.45	1	0	0	0	0	1	0	0	0
141	1	61	1	3	11.3	1.42	7.21	6.19	5.34	25	13	52.42	49.51	6.8	8.08	1	0	0	0	0	0	1	0	1
142	1	64	1	3	2.9	0.69	1.08	5.24	8.82	20	8	31.72	43.88	3.61	1.88	0	0	1	0	0	0	0	0	0
143	1	49	1	3	13.5	0.33	10.92	6.32	7.33	23	7	49.18	39.52	4.22	3.79	1	0	0	0	0	0	0	1	0
144	1	58	1	3	9.7	2.2	8.22	6.1	5.83	16	9	35.5	38.1	7.1	7.12	0	1	0	0	0	0	0	0	0
145	1	57	0	3	14.1	0.78	13.66	6.14	3.55	15	4	28.62	27.9	5.73	5.08	0	1	0	0	0	0	0	0	0
146	1	58	0	3	16.8	0.26	12.96	5.21	6.99	22	14	35.1	41.24	2.62	3.57	0	1	0	0	0	1	1	0	0
147	1	29	0	3	19.2	0.76	13.69	5.62	6.21	17	10	35.1	29.7	3.95	6.81	0	1	0	0	0	1	0	1	0
148	1	57	0	3	19.7	0.65	12.51	4.99	6.03	26	15	51	34.7	5.34	4.05	1	0	0	0	0	1	1	0	0
149	1	49	0	3	14.8	0.77	11.02	4.82	6.8	19	8	51	25.1	6.1	4.83	1	0	0	0	0	1	0	0	0
150	1	68	0	3	10	2.33	13.72	5.55	6.42	16	4	34.1	16.3	4.83	4.11	1	0	0	0	0	1	0	1	0
151	1	67	0	3	13.3	0.92	6.23	6.21	7.6	16	5	30.5	26.18	6.23	9.26	0	0	0	1	0	1	0	0	0
152	1	80	0	3	16.6	0.7	14.21	6.16	9.32	18	10	35.8	51.98	8.87	8.34	0	0	0	1	0	1	0	0	0
153	1	63	0	3	20.5	1.87	10.16	6.17	5.03	22	8	46.73	40.96	3.16	2.22	0	0	0	0	1	0	0	0	0
154	1	74	0	3	13.6	0.65	11.06	5.72	7.6	27	15	42.93	64.92	4.01	5.28	0	0	0	0	1	1	0	0	0
155	1	62	0	3	12.3	1.08	11.43	5.9	9.72	23	11	31.42	60.48	3.82	5.22	1	0	0	0	0	0	1	0	0
156	1	76	0	3	16.3	0.24	14.39	4.71	6.46	18	14	47.05	29	9.23	8.2	1	0	0	0	0	1	1	1	0
157	1	63	0	3	12.9	1.78	15.15	6.27	8.45	20	12	39.6	43.8	8.17	5.17	1	0	0	0	0	0	1	0	0
158	1	29	0	3	6.9	1.2	13.66	5.55	7	26	17	67.1	33.89	15.4	5.39	1	0	0	0	0	1	0	0	0
159	1	50	0	3	16.6	1.87	13.17	5.5	7.56	16	10	21.54	43	2.31	34	1	0	0	0	0	0	0	0	0
160	1	68	0	3	18.9	2.26	12.14	6.42	11.52	10	6	19.18	34	2.24	10.4	0	0	1	0	0	0	1	0	1
161	1	46	0	3	14.4	0.93	11.2	4.33	5.72	13	6	33.1	37.5	6.71	2.76	0	0	1	0	0	0	0	0	1
162	1	50	0	3	19.7	1.65	13.77	5.92	7.81	17	18	60.44	19.14	13.2	11.7	0	0	1	0	0	1	0	0	0
163	1	53	0	3	19.8	1.02	10.68	4.26	5.66	11	8	31.74	23.8	6.71	8.44	0	0	1	0	0	0	1	0	0
164	1	69	0	3	22.1	0.72	9.56	6.25	7.59	12	7	20.3	30.32	5.25	10.8	0	0	1	0	0	0	0	0	0
165	1	52	0	3	12.3	1.08	14.88	5.38	11.95	13	5	41.4	9.5	8.23	5.24	0	0	1	0	0	0	0	1	0
166	1	81	0	3	11.9	0.77	13.08	6.24	5.06	25	12	43.04	46.57	3.77	2.88	0	0	1	0	0	0	0	0	0
167	1	79	0	3	18.3	0.45	13.32	5.59	5.74	18	12	28.94	53.9	2.68	2.7	0	0	0	0	1	0	1	0	1
168	1	50	0	3	16.2	0.91	10.64	6.43	9.38	19	9	38	62.06	3.91	7.29	1	0	0	0	0	0	0	0	0
169	1	78	0	3	13.2	0.68	9.06	5	7.97	13	10	29.7	30.32	1.88	1.5	1	0	0	0	0	0	0	0	0
170	1	49	0	3	19.7	0.96	12.31	6.4	6.65	17	10	37.3	39.34	2.27	2.68	1	0	0	0	0	1	0	1	0
171	1	33	0	3	17.2	1.35	15	2.97	6.19	23	10	45.14	36.53	6.98	3.17	1	0	0	0	0	0	1	0	0
172	1	49	0	3	13.3	1.51	15	6.45	7.04	12	10	28.82	25.1	1.9	6.42	1	0	0	0	0	0	0	0	0
173	1	42	0	3	15.3	1.76	12.64	6.43	5.78	11	5	22.5	32.14	5.39	7.57	1	0	0	0	0	0	0	0	0
174	1	31	0	3	17	1.28	12.64	5.66	28.71	17	12	49.79	32.75	10.1	5.41	1	0	0	0	0	0	0	0	0
175	1	54	0	3	12.7	0.45	7.5	4.56	5.21	16	11	38.1	24.4	7.47	4.31	1	0	0	0	0	0	1	0	1
176	1	73	0	3	11.6	0.35	12.8	6	9.21	12	5	11.22	33.5	3.68	4.58	1	0	0	0	0	0	0	0	0
177	2	68	1	3	17.4	0.18	16.47	5.7	9.8	17	9	39.9	36.53	4.19	5.94	1	0	0	0	0	1	0	0	0
178	2	78	1	3	18.9	0.07	12.6	6.03	10.31	25	15	40.48	62.06	3.31	13.5	1	0	0	0	0	0	0	0	0
179	2	59	1	3	10.3	0.77	15.11	5.82	6.25	28	17	47.5	50.1	2.16	4.39	1	0	0	0	0	1	1	0	0
180	2	62	1	3	11.5	0.51	14.97	6.27	5.72	33	23	71.14	71.26	7.29	7.58	0	1	0	0	0	0	1	1	1
181	2	74	1	3	22.4	0.87	2.59	5.74	14.09	26	17	61.68	63.64	4.6	8.05	1	0	0	0	0	0	1	1	0
182	2	70	1	3	11.8	1.74	15.7	5.31	6.43	25	15	46.73	51.6	7.31	4.78	0	0	1	0	0	0	0	1	1
183	2	75	1	3	10.3	1.85	14.94	5.72	6.4	27	16	51.03	50.8	6	4.21	1	0	0	0	0	1	0	0	0
184	2	57	1	3	10.9	0.88	11.1	6.21	7.62	22	14	51.03	51.8	10.36	6.33	1	0	0	0	0	0	1	1	0
185	2	61	1	3	17.7	0.92	15.16	4.6	12.5	26	16	48.02	52.7	6.45	10.4	0	1	0	0	0	1	1	0	0
186	2	61	1	3	11.8	2.87	15.38	5.95	6.09	21	13	47.76	41.24	5.39	11	1	0	0	0	0	0	0	0	0
187	2	71	1	3	22.4	0.938	12.51	4.87	8.82	18	8	48.96	34.7	9.9	8.19	1	0	0	0	0	1	0	1	1
188	2	70	1	3	13.6	1.06	13.57	5.78	5.92	15	14	66.85	23.3	7.4	10.4	0	1	0	0	0	0	0	0	0
189	2	80	1	3	17.8	1.8	14.02	5.34	27.24	23	13	56.76	24.3	12.1	9.77	1	0	0	0	0	1	0	0	0
190	2	79	1	3	15.6	0.64	14.88	5.61	7.25	15	9	30.5	36.53	6.29	7.83	1	0	0	0	0	1	0	1	0
191	2	71	1	3	18.6	0.9	13.99	5.25	6.95	24	18	44.78	61.72	5.88	9.5	1	0	0	0	0	1	1	0	0
192	2	62	0	3	17.9	0.44	14.38	4.8	6.14	22	15	34.55	39.46	6.84	5.41	0	1	0	0	0	1	0	0	0
193	2	65	0	3	14.2	0.27	2.37	4.98	7.78	16	9	22.9	11.8	5.42	4.28	0	1	0	0	0	1	0	1	0
194	2	63	0	3	18.2	0.74	1.91	6.09	10.92	22	11	45.14	27.9	4.1	2.45	0	1	0	0	0	0	0	0	0
195	2	36	0	3	14.9	0.3	14.65	5.86	5.03	9	6	13.5	16.34	2.21	5.09	0	1	0	0	0	0	1	0	1
196	2	49	0	3	8.7	1.12	12.88	5.03	7	26	16	38.2	44.2	3.53	4.87	1	0	0	0	0	1	0	0	0
197	2	71	0	3	15.7	1.66	6.9	4.6	6.43	16	9	31.72	31.56	3.67	4.64	1	0	0	0	0	0	1	0	0
198	2	74	0	3	12.7	0.69	14.92	5.8	5.38	13	6	27.5	19.14	4.62	4.63	1	0	0	0	0	1	0	1	0
199	2	56	0	3	10.4	1.36	14.45	5.59	7.86	21	13	18.9	41.21	1.24	7.41	1	0	0	0	0	0	0	0	1
200	2	30	0	3	8.2	3.57	14.12	6.46	4.33	23	9	27.08	51.56	3.43	5.22	1	0	0	0	0	0	1	0	0
201	2	50	0	3	12.5	0.74	12.62	6.04	10.62	25	14	54.38	21.3	11.6	19.4	0	1	0	0	0	1	0	0	0
202	2	51	0	3	11.9	0.55	9.48	4.85	7.26	27	17	52.18	50.3	10.7	6.26	0	1	0	0	0	0	1	1	0
203	2	78	0	3	17.1	0.78	13.61	6.1	9.16	22	9	35.1	51.98	7.01	7.92	0	1	0	0	0	1	1	0	0
204	2	61	0	3	15.9	0.72	13.02	5.97	4.87	30	18	41.96	61.68	8.41	9.18	0	1	0	0	0	0	1	0	1
205	2	69	0	3	16.7	1.33	14.48	4.52	6.11	14	11	39.6	31	8.22	5.93	0	0	0	1	0	1	1	0	0
206	2	57	0	3	10.2	0.8	13.53	5.06	7.51	29	17	65.05	44.4	13.6	7.71	0	1	0	0	0	0	0	0	0
207	2	78	0	3	17.4	1.2	14.94	4.16	6.85	9	8	21.08	29.3	1.04	1.47	1	0	0	0	0	0	1	0	1
208	2	67	0	3	18.3	1.28	2.86	6.11	12.97	15	8	28.42	32.99	3.68	9.73	1	0	0	0	0	1	1	0	0
209	2	75	0	3	15.2	0.86	8.65	4.38	6.16	15	13	28.62	30.26	3.84	8.15	1	0	0	0	0	0	0	0	0
210	2	83	0	3	16.7	0.779	12.27	5.85	10.9	14	11	35.8	31.31	7.29	21.5	0	0	1	0	0	1	0	0	0
211	2	61	0	3	9.8	0.35	13.32	5.85	7.55	12	5	33.1	31	1.97	1.78	0	0	0	0	1	0	0	0	0
212	2	61	0	3	20.1	0.07	16.9	5.82	11.27	18	14	40.48	56.13	5.22	6.15	1	0	0	0	0	0	0	0	0
213	2	57	0	3	11.9	2.7	16.9	5.03	7.59	12	4	21.54	34	3.26	7.06	1	0	0	0	0	1	0	0	0
214	2	54	0	3	13.1	1.59	7.21	5.92	5.43	15	12	39.6	44.5	4.98	3.49	1	0	0	0	0	0	1	1	0
215	2	37	0	3	13.1	3.34	10.59	5.92	6.92	19	7	52.42	26.18	5.1	2.03	1	0	0	0	0	0	1	0	0
216	2	66	0	3	16.2	0.97	14.5	6.28	20.7	11	4	18.67	30.61	1.18	4.25	1	0	0	0	0	0	0	0	0
217	2	77	0	3	13.2	0.61	12.3	5.72	10.82	13	11	31.42	41.24	6.57	7.45	1	0	0	0	0	0	1	0	0
218	2	70	0	3	12.9	0.31	10.68	5.33	6.27	12	7	35.5	24.4	3.11	1.4	1	0	0	0	0	0	0	0	0
219	1	57	1	4	13.42	0.8	12.88	13.8	5	29	18	42.2	65.01	4.33	8.73	1	0	0	0	0	0	1	1	0
220	1	59	1	4	14.72	1.7	13.17	9	4.3	18	13	39.51	64.92	7.57	5.94	0	0	0	0	1	0	0	0	0
221	1	65	1	4	11.73	3.4	12.6	7.5	15.6	23	12	59.47	40.56	5.17	8.31	1	0	0	0	0	0	1	1	1
222	1	75	1	4	17.91	0.4	14.15	13.2	5.5	26	16	44.78	50.1	12.4	9.96	0	1	0	0	0	0	1	1	0
223	1	53	1	4	12.72	2.3	12.92	14.2	3.3	24	14	41.32	60.28	4.17	8.34	1	0	0	0	0	1	1	0	0
224	1	78	1	4	15.09	0.9	13.61	15	4.5	21	16	42.11	63.51	7.81	15.1	1	0	0	0	0	0	0	0	0
225	1	70	1	4	13.5	1.1	7.21	9	11.5	23	18	61.26	46.46	7.17	7.23	1	0	0	0	0	1	0	1	0
226	1	67	1	4	21.58	0.7	12.31	8.5	13.5	25	14	57.14	34.8	6.2	5.17	1	0	0	0	0	0	0	0	0
227	1	80	1	4	21.89	1.5	15	9.5	16.3	26	14	38.32	43.13	1.25	5.394	1	0	0	0	0	1	0	0	0
228	1	56	1	4	11.8	0.3	16.9	13.1	24	29	19	65.74	53	7.78	5.77	1	0	0	0	0	0	0	0	0
229	1	51	1	4	9.7	1.6	11.06	7.9	10.2	27	11	52.22	50.62	6.49	7.8	1	0	0	0	0	0	0	0	0
230	1	80	0	4	15.1	0.7	16.47	11.8	11	12	5	19.18	13.98	6.69	0.882	1	0	0	0	0	1	0	0	0
231	1	81	0	4	10.71	1.6	12.8	11.2	5.1	13	7	31.74	31.56	1.96	1.58	0	0	0	1	0	1	0	0	0
232	1	23	0	4	9.13	0.7	12.96	13.4	13	13	6	40.34	19.52	6.22	5.61	0	0	0	1	0	0	0	0	0
233	1	79	0	4	3.08	1.1	7.5	12.9	23	13	6	28.86	39.46	2.35	3.11	1	0	0	0	0	1	0	0	1
234	1	48	0	4	7.45	0.4	14.02	8.8	13.9	13	6	23.58	19.72	3.14	3.94	1	0	0	0	0	0	0	0	0
235	1	44	0	4	13.37	2.2	15.16	12.1	10.2	15	7	40.64	54.02	5.34	2.8	0	0	1	0	0	0	1	1	0
236	1	78	0	4	6.33	0.3	14.38	14.4	32.9	15	8	26.86	35.93	11.1	12.3	0	0	1	0	0	1	1	0	0
237	1	63	0	4	14.1	0.5	12.51	13.4	70.3	23	8	43.12	46.58	6.1	14.5	0	0	1	0	0	1	0	0	0
238	1	74	0	4	12.86	1	14.39	7.8	32.9	16	8	45.88	45.54	6.32	5.97	0	0	0	0	1	0	0	0	0
239	1	40	0	4	20.45	0.5	2.86	8	15.1	16	9	28.28	33.9	5.01	6.06	0	0	1	0	0	1	0	0	0
240	1	46	0	4	21.05	0.5	15.15	13.7	7.3	16	9	28.84	32.2	1.35	1.51	0	1	0	0	0	0	0	0	0
241	1	68	0	4	12.16	1	12.64	10.1	4.8	16	9	49.42	54.88	9.8	6.5	0	1	0	0	0	1	0	1	0
242	1	83	0	4	3.5	0.2	13.53	8	19	18	10	36.17	46.46	6.34	6.62	1	0	0	0	0	0	0	0	0
243	1	33	0	4	26.41	1.2	11.2	13.6	38.7	19	10	39.2	47	3.1	6.13	1	0	0	0	0	1	1	0	0
244	1	50	0	4	14	1.3	14.21	13.6	31.8	15	10	35.58	26.82	8.27	3.97	1	0	0	0	0	0	0	0	0
245	1	34	0	4	8.46	1.8	12	13.4	7.4	14	10	52.48	30.8	3.27	2.54	1	0	0	0	0	0	0	0	0
246	1	63	0	4	10.89	0.7	7.5	8.2	5.9	20	11	31.8	42.77	5.67	5.1	1	0	0	0	0	0	1	1	0
247	1	38	0	4	11.99	3.1	15.38	16.6	7.3	20	11	27.92	51.84	1.63	5.47	1	0	0	0	0	0	1	0	0
248	1	63	0	4	25.54	1.8	12.62	12.5	25.9	20	11	43.12	26.58	5.1	14.5	0	1	0	0	0	1	0	0	0
249	1	27	0	4	14.73	1.9	14.12	8.9	31.8	20	12	42.2	31.54	5.29	6.46	0	1	0	0	0	1	1	0	0
250	1	68	0	4	7.77	0.3	14.97	11	7.5	18	9	55.07	31.34	6.62	5.75	0	1	0	0	0	0	0	0	0
251	1	41	0	4	12.59	1	2.3	7.9	17.5	20	13	27	36.92	4.37	6.18	0	1	0	0	0	1	1	0	1
252	1	53	0	4	3.36	0.4	14.92	11.7	9.2	22	13	28.97	36.1	5.45	8.65	0	1	0	0	0	0	1	0	0
253	1	55	0	4	33.37	2.7	5.86	14.1	13.5	21	13	43.6	45	6.2	5.9	1	0	0	0	0	0	0	1	0
254	1	34	0	4	10.89	1.3	14.45	15	12.4	23	15	40.64	45.54	2.32	4.97	1	0	0	0	0	1	0	0	0
255	1	60	0	4	16.4	0.4	10.16	12.9	13.4	20	15	50.88	35.18	6.97	4.53	1	0	0	0	0	1	1	1	0
256	1	61	0	4	23.84	2.4	13.08	13	11.8	23	15	40.94	46.14	8.43	8.65	1	0	0	0	0	0	0	0	0
257	1	76	0	4	12.88	0.9	13.66	11.3	17.5	20	16	23.68	27.11	5.43	4.87	1	0	0	0	0	0	1	0	0
258	1	66	0	4	14.99	0.3	15.11	8.6	10.6	27	17	40.5	40.28	2.22	2.01	1	0	0	0	0	0	1	1	1
259	1	55	0	4	16.62	0.3	15.11	7.5	7.7	21	18	46.38	51.49	6.27	6.1	1	0	0	0	0	0	1	0	0
260	2	60	1	4	11.51	1.6	12.14	11.6	8.8	20	9	59.56	25.96	5.5	1.7	1	0	0	0	0	1	1	0	0
261	2	66	1	4	24.03	1.3	10.64	10.6	18.6	20	12	40.16	42.86	7.67	7.01	1	0	0	0	0	0	0	0	0
262	2	71	1	4	7.08	0.3	6.9	7.5	6.9	19	12	56.18	38.08	7.3	3.93	0	1	0	0	0	0	0	0	0
263	2	70	1	4	16.28	0.7	13.66	14	4.6	31	20	42.68	60.96	5.45	10.8	1	0	0	0	0	1	0	1	0
264	2	53	1	4	22.8	1.1	1.08	12.2	17.5	17	10	44.22	41.21	5.67	8.19	0	1	0	0	0	0	1	1	0
265	2	79	1	4	16.07	1	14.88	8.7	15.2	26	12	36.4	65.42	13.7	8.37	0	1	0	0	0	1	1	0	0
266	2	79	1	4	3.4	0.1	14.88	12.7	18.8	30	13	36.4	65.42	13.7	8.37	1	0	0	0	0	1	0	0	0
267	2	67	1	4	18.59	1.3	14.94	11.7	5.2	26	19	46.73	51.6	9.17	5.34	1	0	0	0	0	0	1	0	1
268	2	78	1	4	16.08	1.8	2.37	13.6	11.3	22	16	56.18	38.08	7.3	4.93	0	0	1	0	0	0	1	1	1
269	2	71	1	4	10.26	1.1	12.27	14.1	15.1	20	13	50.18	42.9	6.49	5.52	1	0	0	0	0	0	0	0	0
270	2	62	1	4	9.77	0.5	16.9	8.6	14	34	20	65.68	77.86	11.8	10.89	1	0	0	0	0	1	1	0	0
271	2	71	1	4	15.91	0.4	14.5	11.9	5.9	14	7	32.76	39.84	4.26	4.35	0	0	0	0	1	0	0	0	0
272	2	66	1	4	14.03	0.8	16	7.5	18.5	27	10	40.16	42.86	6.67	6.01	1	0	0	0	0	0	1	1	1
273	2	59	0	4	20.7	1.2	12.14	7.2	14.5	13	5	25.52	22.58	5.96	4.33	1	0	0	0	0	0	0	0	0
274	2	70	0	4	7.51	0.6	7.21	14	12.2	12	5	25.44	14.42	1.89	1.65	1	0	0	0	0	1	0	1	0
275	2	60	0	4	17.29	1.2	12.64	9	5.9	9	5	29.9	18.98	2.1	1.49	0	0	0	1	0	0	1	0	1
276	2	65	0	4	9.53	1	14.65	11	8.9	13	6	18.67	25.58	6.18	4.2	0	0	1	0	0	1	1	0	0
277	2	77	0	4	10.1	0.5	13.72	11.4	16.2	13	6	30.24	38.64	5.65	5.13	0	0	1	0	0	0	0	1	1
278	2	43	0	4	15.09	0.9	15	8.8	5.1	14	6	38.52	45.56	2.09	6.06	1	0	0	0	0	1	0	0	0
279	2	55	0	4	8.68	0.4	9.48	12	15.5	14	5	29.42	28.42	4.93	4.44	1	0	0	0	0	0	1	1	0
280	2	51	0	4	13.33	2.4	15.7	12.1	10.2	16	7	27.88	26.46	4.87	5.45	0	0	0	0	1	0	0	0	0
281	2	70	0	4	11.26	2.5	0.92	11.5	5.5	16	8	43.98	45.8	15.7	10.8	0	0	1	0	0	0	1	1	1
282	2	75	0	4	17.23	0.6	13.69	7.4	79.1	12	9	27.68	19.08	4.93	3.78	0	0	0	0	1	0	0	0	0
283	2	63	0	4	13.46	0.4	4.82	9	15.5	17	10	35.74	31.62	4.77	5.75	1	0	0	0	0	0	1	0	0
284	2	32	0	4	9.04	0.1	1.91	7	12.8	16	10	31.34	28.54	4.28	4.15	1	0	0	0	0	1	0	1	0
285	2	74	0	4	10.32	2.2	12.3	13.4	5.8	19	10	39.2	46.99	6.02	6.74	1	0	0	0	0	1	0	0	0
286	2	40	0	4	15.2	3.5	13.86	7.1	10.5	15	5	42.66	34.88	5.46	5.81	0	1	0	0	0	0	0	0	1
287	2	65	0	4	16.28	0.7	15	9	5.8	24	11	44.36	58.84	4.67	5.42	0	1	0	0	0	1	0	0	0
288	2	65	0	4	12.2	0.4	14.48	10	7	19	12	38.32	25.58	6.18	4.2	0	1	0	0	0	0	0	1	0
289	2	64	0	4	21.36	0.9	13.57	7.9	12.7	23	13	41.6	41.02	5.1	4.48	0	1	0	0	0	0	1	1	0
290	2	56	0	4	42.13	1.9	12.8	10.8	10.9	23	16	31.68	40	4.64	5.5	0	1	0	0	0	0	0	0	0
291	2	71	0	4	11.3	1	0.92	12.2	14.4	22	17	52.03	42.53	12.2	6.01	1	0	0	0	0	1	0	0	0
292	2	70	0	4	14.11	1.1	2.59	11.2	23.5	21	14	66.67	36.34	13.1	8.2	1	0	0	0	0	0	0	0	0
293	2	44	0	4	26.25	0.2	12.3	13.8	10.9	18	14	38.12	50.38	4.29	6.93	1	0	0	0	0	0	1	0	1
294	2	68	0	4	16.2	0.8	13.32	9.7	11	21	16	29.34	64.38	8.93	8.93	1	0	0	0	0	1	1	0	0
295	2	71	0	4	16.93	0.6	12.64	8.1	9.5	23	17	52.03	42.53	12.2	6.01	1	0	0	0	0	0	0	0	0
